# Supplementary material for: Preventive Intake of a Multiple Micronutrient Supplement during Mild, Acute SARS-CoV-2 Infection to Reduce the Post-Acute COVID-19 Condition: A Double-Blind, Placebo-Controlled, Randomized Clinical Trial
Source: Nutrients. 2024 May 26;16(11):1631. doi: 10.3390/nu16111631 (PMC11174626; doi:10.3390/nu16111631)
Supplement: Supplementary file 1 [file nutrients-16-01631-s001.zip]

Archive with 1 entries (1 files):
- nutrients-3014586-supplementary.pdf
